# Supplementary material for: Influence of Foliar Zinc Application on Cadmium and Zinc Bioaccessibility in Brassica chinensis L.: In Vitro Digestion and Chemical Sequential Extraction
Source: Foods. 2024 Aug 1;13(15):2430. doi: 10.3390/foods13152430 (PMC11311326; doi:10.3390/foods13152430)
Supplement: Supplementary file 1 [file foods-13-02430-s001.zip]

Archive with 1 entries (1 files):
- foods-3096466-supplementary.pdf
